# Supplementary material for: Difference in eye movements during gait analysis between professionals and trainees
Source: PLoS One. 2020 Apr 30;15(4):e0232246. doi: 10.1371/journal.pone.0232246 (PMC7192381; doi:10.1371/journal.pone.0232246)
Supplement: S1 Data — (XLSX) [file pone.0232246.s001.xlsx]

## Sheet: Sheet1
Professionals1_Trainees2	The number of descriptions of gait abnormalities_Overall	The number of descriptions of gait abnormalities_Limb	The number of descriptions of gait abnormalities_Trunk	The number of descriptions of gait abnormalities_Walking aids	The number of descriptions of gait abnormalities_Center of gravity	Fixation Count_Overall	Fixation Count_Head and neck	Fixation Count_Non-paralyzed lower side limb	Fixation Count_Non-paralyzed upper side limb	Fixation Count_Paralyzed lower side limb	Fixation Count_Paralyzed upper side limb	Fixation Count_Lower trunk	Fixation Count_Upper trunk	Fixation Count_Walking aids	Average Fixation duration_Overall	Average Fixation duration_Head and neck	Average Fixation duration_Non-paralyzed lower side limb	Average Fixation duration_Non-paralyzed upper side limb	Average Fixation duration_Paralyzed lower side limb	Average Fixation duration_Paralyzed upper side limb	Average Fixation duration_Lower trunk	Average Fixation duration_Upper trunk	Average Fixation duration_Walking aids	Total Fixation duration_Overall	Total Fixation duration_Head and neck	Total Fixation duration_Non-paralyzed lower side limb	Total Fixation duration_Non-paralyzed upper side limb	Total Fixation duration_Paralyzed lower side limb	Total Fixation duration_Paralyzed upper side limb	Total Fixation duration_Lower trunk	Total Fixation duration_Upper trunk	Total Fixation duration_Walking aids
1	4	3	0	1	0	21	0	2	0	10	0	3	6	0	585.021	0	669.832	0	623.845	0	353.246	693.162	0	12796.8	0	1339.66	0	6238.45	0	1059.74	4158.97	0
1	4	2	0	1	1	32	0	9	0	14	2	4	1	2	870.193	0	428.782	0	748.384	699.826	654.837	2159.46	529.868	21574.6	0	3859.03	0	10477.4	1399.65	2619.35	2159.46	1059.74
1	3	2	0	0	1	34	0	7	0	19	3	4	1	0	493.975	0	391.36	0	767.177	246.605	504.873	559.86	0	20635	0	2739.52	0	14576.4	739.816	2019.49	559.86	0
1	7	4	3	0	0	35	0	9	1	12	2	9	2	0	382.401	0	377.683	99.975	934.75	449.887	342.136	89.977	0	18875.1	0	3399.14	99.975	11217	899.774	3079.23	179.954	0
1	3	3	0	0	0	37	0	13	2	12	4	3	0	3	227.475	0	256.859	169.959	294.926	109.973	299.925	0	233.207	9257.48	0	3339.16	339.917	3539.11	439.891	899.776	0	699.622
1	3	3	0	0	0	33	0	6	0	15	3	4	4	1	562.47	0	779.804	0	657.163	253.27	704.824	299.925	679.831	19994.9	0	4678.83	0	9857.45	759.809	2819.29	1199.7	679.831
1	4	3	1	0	0	46	0	15	5	19	1	2	0	4	364.24	0	353.226	363.909	513.541	339.916	179.956	0	434.889	19314.6	0	5298.39	1819.55	9757.28	339.916	359.911	0	1739.56
1	6	4	1	0	1	43	1	13	0	15	5	2	6	1	341.805	99.976	369.139	0	323.92	239.941	779.806	499.875	79.98	15596.1	99.976	4798.81	0	4858.79	1199.7	1559.61	2999.25	79.98
1	4	3	1	0	0	37	0	7	2	12	1	8	5	2	333.146	0	474.167	139.964	563.186	139.965	264.926	159.96	589.852	14596.2	0	3319.17	279.929	6758.23	139.965	2119.41	799.8	1179.7
1	4	3	1	0	0	31	0	15	0	14	1	1	0	0	392.092	0	577.188	0	731.243	139.965	119.971	0	0	19155.1	0	8657.81	0	10237.4	139.965	119.971	0	0
1	6	5	0	0	1	33	0	15	0	9	3	6	0	0	523.369	0	577.189	0	679.83	259.935	576.522	0	0	19015.2	0	8657.84	0	6118.47	779.805	3459.13	0	0
1	4	3	1	0	0	45	0	22	0	11	0	2	1	9	308.791	0	207.221	0	178.137	0	429.892	419.894	308.812	10577.4	0	4558.86	0	1959.51	0	859.783	419.894	2779.31
1	5	3	1	1	0	46	0	17	0	12	3	3	9	2	425.462	0	389.317	0	584.862	213.28	173.29	262.156	929.867	19015.6	0	6618.39	0	7018.34	639.84	519.87	2359.41	1859.73
1	6	4	2	0	0	30	0	12	3	4	0	6	5	0	587.054	0	841.458	459.886	524.87	0	493.211	615.847	0	19615.1	0	10097.5	1379.66	2099.48	0	2959.27	3079.23	0
1	9	8	1	0	0	23	0	7	3	12	0	0	1	0	507.372	0	639.84	426.56	783.132	0	0	179.955	0	15336.1	0	4478.88	1279.68	9397.59	0	0	179.955	0
1	3	3	0	0	0	61	0	20	5	23	2	5	1	5	225.22	0	229.942	347.953	240.809	169.958	215.955	99.972	271.951	14756.6	0	4598.84	1739.77	5538.61	339.915	1079.77	99.972	1359.76
1	5	4	1	0	0	49	0	7	0	35	3	2	0	2	211.472	0	185.669	0	368.481	133.3	189.953	0	179.956	15336.2	0	1299.68	0	12896.8	399.9	379.906	0	359.911
1	2	2	0	0	0	34	0	16	2	11	0	3	0	2	352.238	0	343.664	239.941	674.378	0	333.25	0	169.959	14736.3	0	5498.63	479.881	7418.15	0	999.751	0	339.917
1	5	4	0	0	1	27	0	10	0	8	0	3	3	3	684.659	0	729.803	0	627.343	0	619.845	679.83	766.475	18515.2	0	7298.03	0	5018.75	0	1859.53	2039.49	2299.42
1	3	3	0	0	0	30	0	18	0	7	0	4	1	0	451.138	0	879.785	0	379.905	0	384.903	159.959	0	20195	0	15836.1	0	2659.33	0	1539.61	159.959	0
1	5	3	1	1	0	50	0	17	0	24	1	8	0	0	347.648	0	371.674	0	424.062	239.941	354.913	0	0	19575.2	0	6318.45	0	10177.5	239.941	2839.3	0	0
1	5	4	1	0	0	45	0	9	1	21	0	5	9	0	314.798	0	271.044	339.915	408.474	0	307.943	246.616	0	15116.5	0	2439.39	339.915	8577.95	0	1539.71	2219.55	0
1	6	4	1	0	1	25	0	14	0	9	0	2	0	0	629.482	0	669.856	0	688.72	0	529.87	0	0	16636.2	0	9377.99	0	6198.48	0	1059.74	0	0
1	2	2	0	0	0	32	0	10	8	5	1	2	4	2	497.804	0	511.871	697.331	475.88	239.94	439.889	399.899	719.818	17235.7	0	5118.71	5578.64	2379.4	239.94	879.778	1599.6	1439.64
1	4	4	0	0	0	39	0	16	0	10	4	3	3	3	375.974	0	448.635	0	515.87	244.939	279.929	206.614	559.859	16455.8	0	7178.16	0	5158.7	979.754	839.788	619.843	1679.58
1	5	3	1	0	1	45	0	13	0	19	1	6	6	0	323.461	0	253.783	0	410.424	159.96	403.233	389.904	0	16016	0	3299.18	0	7798.06	159.96	2419.4	2339.42	0
2	4	3	1	0	0	37	1	5	3	11	7	5	5	0	474.731	219.945	1031.73	326.585	532.594	528.44	367.908	315.921	0	19335.1	219.945	5158.63	979.756	5858.54	3699.08	1839.54	1579.61	0
2	5	4	1	0	0	37	2	6	5	6	1	8	9	0	442.662	259.935	623.177	407.899	599.868	359.912	372.408	475.437	0	17515.7	519.871	3739.06	2039.5	3599.21	359.912	2979.26	4278.93	0
2	4	3	0	0	1	33	0	9	0	18	2	4	0	0	500.429	0	693.159	0	608.734	309.923	389.901	0	0	19375.1	0	6238.43	0	10957.2	619.845	1559.61	0	0
2	2	1	1	0	0	40	1	4	0	9	8	7	10	1	482.659	1119.82	329.919	0	657.614	234.942	348.485	367.909	319.921	16676	1119.82	1319.68	0	5918.53	1879.53	2439.39	3679.09	319.921
2	6	3	2	0	1	25	2	10	2	4	0	3	4	0	779.086	1579.61	853.797	699.826	444.889	0	566.526	529.868	0	18695.4	3159.21	8537.97	1399.65	1779.56	0	1699.58	2119.47	0
2	3	3	0	0	0	32	0	8	0	14	0	7	3	0	596.547	0	852.287	0	639.84	0	354.197	539.865	0	19875	0	6818.29	0	8957.76	0	2479.38	1619.59	0
2	4	3	1	0	0	23	0	9	0	9	0	3	2	0	919.769	0	715.376	0	1017.52	0	846.454	1099.72	0	20334.9	0	6438.39	0	9157.7	0	2539.36	2199.45	0
2	3	3	0	0	0	32	0	9	0	17	3	2	1	0	639.235	0	411.008	0	725.684	619.846	439.889	999.749	0	19774.8	0	3699.08	0	12336.6	1859.54	879.778	999.749	0
2	2	2	0	0	0	39	0	11	6	7	2	5	8	0	461.487	0	694.401	213.279	525.582	409.896	635.838	289.926	0	18915.6	0	7638.42	1279.67	3679.08	819.792	3179.19	2319.41	0
2	3	3	0	0	0	31	0	6	2	7	0	14	2	0	616.609	0	946.432	589.853	656.98	0	599.851	289.928	0	20434.9	0	5678.59	1179.71	4598.86	0	8397.92	579.856	0
2	2	2	0	0	0	21	0	8	0	10	0	2	1	0	996.38	0	1232.21	0	783.805	0	1169.71	799.801	0	20834.9	0	9857.65	0	7838.05	0	2339.42	799.801	0
2	2	2	0	0	0	35	0	17	0	10	0	2	3	3	660.234	0	479.879	0	571.856	0	1269.68	553.194	426.559	19355.1	0	8157.95	0	5718.56	0	2539.36	1659.58	1279.68
2	4	3	1	0	0	24	0	4	0	17	0	3	0	0	893.315	0	829.816	0	870.376	0	979.753	0	0	21054.9	0	3319.27	0	14796.4	0	2939.26	0	0
2	3	3	0	0	0	25	0	4	2	6	0	6	7	0	763.527	0	499.875	659.836	1166.39	0	523.203	968.33	0	20235	0	1999.5	1319.67	6998.35	0	3139.22	6778.31	0
2	3	3	0	0	0	25	0	11	3	2	0	4	5	0	653.606	0	977.935	686.495	579.855	0	619.845	403.899	0	18475.4	0	10757.3	2059.49	1159.71	0	2479.38	2019.49	0
2	2	1	1	0	0	26	0	7	1	9	1	5	3	0	633.588	0	876.924	359.91	866.451	339.915	931.767	426.56	0	20574.9	0	6138.47	359.91	7798.06	339.915	4658.84	1279.68	0
2	3	2	1	0	0	31	0	13	1	12	1	2	1	1	540.506	0	566.012	399.9	828.126	399.901	109.973	1159.71	319.921	19795.1	0	7358.16	399.9	9937.52	399.901	219.946	1159.71	319.921
2	1	1	0	0	0	22	0	9	5	5	0	3	0	0	758.249	0	1637.35	435.891	499.875	0	459.885	0	0	20794.6	0	14736.1	2179.45	2499.37	0	1379.65	0	0
2	2	2	0	0	0	27	0	10	0	11	0	1	5	0	609.927	0	623.844	0	836.143	0	319.921	659.8	0	19054.9	0	6238.44	0	9197.57	0	319.921	3299	0
2	5	4	1	0	0	27	0	8	0	10	0	5	4	0	711.206	0	547.376	0	1047.76	0	379.905	869.783	0	20235.3	0	4379.01	0	10477.6	0	1899.52	3479.13	0
2	4	4	0	0	0	23	0	7	3	4	0	6	3	0	855.025	0	922.627	419.895	879.78	0	1239.69	813.13	0	21114.7	0	6458.39	1259.69	3519.12	0	7438.14	2439.39	0
2	3	3	0	0	0	25	0	11	0	7	0	2	3	2	832.152	0	741.618	0	959.759	0	1119.72	1039.74	299.925	20834.6	0	8157.79	0	6718.31	0	2239.44	3119.22	599.85
2	3	1	1	0	1	28	0	13	1	5	0	2	7	0	649.764	0	822.867	539.864	647.828	0	269.933	968.329	0	21794.5	0	10697.3	539.864	3239.14	0	539.866	6778.31	0
2	3	2	0	0	1	21	1	11	0	7	0	0	2	0	706.143	119.97	937.947	0	1476.73	0	0	289.927	0	21354.3	119.97	10317.4	0	10337.1	0	0	579.854	0
2	1	0	1	0	0	32	0	13	1	8	0	6	4	0	713.893	0	555.237	1019.74	509.872	0	689.808	794.801	0	19634.9	0	7218.08	1019.74	4078.98	0	4138.85	3179.2	0
2	3	3	0	0	0	44	0	6	2	18	2	13	3	0	344.783	0	406.565	279.93	473.215	279.931	389.117	239.94	0	17855.3	0	2439.39	559.86	8517.86	559.861	5058.52	719.821	0
